# Supplementary material for: Taste peptides derived from Stropharia rugosoannulata fermentation mycelium and molecular docking to the taste receptor T1R1/T1R3
Source: Front Nutr. 2022 Jul 28;9:960218. doi: 10.3389/fnut.2022.960218 (PMC9371610; doi:10.3389/fnut.2022.960218)
Supplement: Supplementary file 1 [file Table_1.XLSX]

## Sheet: Table 1
Table 1 LC-MS/MS setting parameters
Liquid chromatography setting parameters				Mass spectrometry setting parameters			Qualification parameters
Time （min）	Row （nL/min）	A%	B%		Item	Value	Item	Value
0	400	97	3	Primary mass spectrometry	Resolution	120000	Sequence Database Search	PEAKS
3	400	97	3		AGC target	4e5	Protein Database	uniprot-taxonomy_40562_20211212.fasta
7	400	92	8		Maximum IT	50 ms	Max.Missed Cleavages per peptide	3
46	400	68	32		Scan range	350~1550 m/z	Precursor Mass Tolerance	10 ppm
51	400	56	44	Secondary mass spectrometry	Resolution	30000	Fragment Mass Tolerance	0.02 Da
56	400	1	99		AGC target	1e5	Dynamic Modifications	Oxidation (M): 15.99 Da
60	400	1	99		Maximum IT	100 ms		Acetylation (N-term): 42.01 Da
60.1	300	97	3		TopN	20	Precursor mass search type	monoisotopic
70	400	97	3		NCE / stepped NCE	32	Result filtration parameters	Peptide -10lgP≥15, Protein -10lgP≥20

## Sheet: Table 2
Table 2 Amino acid binding sites in T1R1/T1R3
Amino acid binding sites in T1R1		Amino acid binding sites in T1R3
Pro45	Gln195	Pro42	Gly168
Leu46	Ser216	Glu45	Ala169
His47	Ser217	Ala46	Ser170
Ser48	Asp218	Glu47	Val187
Gly49	Asp219	Glu48	Asp215
Cys50	Tyr220	Ala49	Asp216
Leu51	Gln222	Gly50	Glu217
Ser65	Met245	Leu51	Tyr218
Cys66	Pro246	Arg54	Leu245
Ser67	Phe247	Arg64	Pro246
Phe68	Ala249	Phe65	Ala248
Asn69	Val251	Ser66	Arg252
Glu70	Ser276	Ser67	Ser276
His71	Arg277	Asn68	Val277
Leu75	Gln278	Trp72	His278
Val105	Leu279	Thr102	His281
Cys106	Arg281	Cys103	Glu301
Ser107	Glu301	Ser104	Ala302
Asp108	Ala302	Glu105	Trp303
Asp147	Trp303	Pro106	Leu304
Ser148	Ala304	Val107	Thr305
Thr149	Leu305	His145	Ser306
Asn150	Ser306	Ser146	Asp307
Arg151	Arg307	Ser147	Leu308
Ala170	His308	Glu148	Leu312
Ala171	Ile326	Leu149	Gln326
Ser172	Ala380	Tyr167	Leu385
Ile189	Met383		Gln389
Asp192	Ser384
	Ser385

## Sheet: Table 3
Table 3 Taste peptides for docking
Peptide	-10lgP	Molecular weight	Length	m/z	Retention Time	MS Area	Start	End	Protein procursors assession
SVVTGFQ	27.76	736.375	7	737.388	27.14	3466800	225	231	A0A067TQ20
VVVIGSSF	26.64	806.454	8	807.468	39.25	4949900	276	283	A0A0D2PCQ8
VVNPITSKL	35.51	969.586	9	970.598	31.92	1293200	646	654	A0A0D2N7U1
SGDFGVGDGD	28.73	924.346	10	925.358	23.55	1010200	401	410	A0A0D2QDT3
SEVHGGSPWGA	39.6	1082.48	11	542.251	23.61	54032000	157	167	A0A0D2MR64
